# Supplementary material for: Spatio-temporal modelling for the evaluation of an altered Indian saline Ramsar site and its drivers for ecosystem management and restoration
Source: PLoS One. 2021 Jul 22;16(7):e0248543. doi: 10.1371/journal.pone.0248543 (PMC8297798; doi:10.1371/journal.pone.0248543)
Supplement: S1 Dataset — (XLSX) [file pone.0248543.s003.xlsx]

## Sheet: soil
Sample no.	lat	Lon	pH	EC(mS/cm)	Salinity(ppt)	Cholride(mg/L)	CO32-	TOC
1	26.9121	75.1728	9.56	10.5	5.77	3193.84	195.2	0.173967
2	26.927	75.1614	9.08	10.6	5.79	3204.92	390.4	0.850505
3	26.9481	75.1488	9.14	8.33	4.33	2396.77	146.4	0.463912
4	26.9461	75.1845	8.69	5.71	2.85	1577.55	146.4	0.347934
5	26.906	75.121	7.98	4.12	2.02	1118.12	0	0.115978
6	26.8941	75.095	7.99	0.542	0.316	174.91	0	0.193297
7	26.9062	75.0803	8.73	9.05	4.8	2656.92	195.2	0.908494
8	26.9441	75.0391	8.71	7.62	3.89	2153.22	97.6	0.56056
9	26.9609	75.0205	8.57	4.78	2.4	1328.46	73.2	0.367264
10	26.9792	75.0264	8.7	5.5	2.9	1605.23	97.6	0.347934
11	26.9501	75.1203	8.21	2.18	0.0124	6.86	0	0.54123
12	26.9796	75.0932	8	5.77	2.87	1588.62	0	0.212626
13	26.9898	75.0571	8.73	1.1	0.6	332.11	97.6	0.0773186
14	26.9972	74.982	8.34	8.39	4.34	2402.3	195.2	0.309275
15	27.0077	74.9413	8.44	2.23	1.15	636.555	97.6	0.0386593
16	26.9921	74.9342	8.88	6.43	3.47	1920.74	195.2	0.328604

## Sheet: water
Lat	Lon	pH	EC(µS/cm)	TDS(ppm)	Salinity(ppt)	Cl¯ (mg/L)	CO ₃²¯(mg/l)	Total hardness
26.9111	75.1725	8.95	249000	161850	97.0746	53733.3	0	510
26.9203	75.1786	9.07	269000	174850	162.092	89722.2	732	180
26.9273	75.1613	8.9	402000	261300	232.528	128710	1952	40
26.946	75.1845	8.98	373000	242450	271.809	150453	2928	60
26.9085	75.1327	9.27	238000	154700	187.377	103718	976	120
26.9063	75.1211	9.35	125000	81250	80.3688	44486.2	0	170
26.8943	75.095	7.21	5950	3867.5	12.6423	6997.83	0	30
26.9412	75.1318	8.29	361000	234650	251.943	139457	0	1480
26.9506	75.1201	9.22	15200	9880	20.7695	11496.4	0	40
26.9787	75.0936	7.97	305000	198250	178.346	98719.4	0	11300
26.9901	75.0568	7.3	196000	127400	134.098	74227	0	6600
27.013	75.0209	7.39	301000	195650	215.37	119213	0	400
26.9972	74.9821	7.73	118000	76700	78.1112	43236.6	0	400
27.0078	74.9412	7.16	299000	194350	278.13	153952	0	3000
26.9957	74.9334	8.95	307000	199550	210.855	116714	1708	580
26.963	74.937	7.58	307000	199550	213.113	117963	0	7100
Sampling date
2019-02-16

## Sheet: birds
S No.	Common and scientific name	2019	2020
	Grebes
1	Little Grebe Tachybaptus ruficollis	9	NF
	HERONS, EGRETS and BITTERNS:
2	Black-crowned Night Heron Nycticorax nycticorax	3	NF
3	Indian Pond Heron Ardeola grayii	NF	1
4	Cattle Egret Bubulcus ibis	NF	5
	Flamingos:
5	Greater Flamingo Phoeniconaias	331	12046
6	Lesser Flamingo	128	24413
	GEESE and DUCKS:
7	Greylag Goose Anser anser	6	NF
8	Barheaded Goose A. indicus	18	NF
9	Common Pochard Aythya ferina	NF	3
10	Gadwall A. strepera	10	NF
11	Common Teal A. crecca	9	NF
12	Northern Shoveler A. clypeata	359	5293
	GULLS, TERNS and SKIMMERS:
13	Brown-headed Gull L. brunnicephalus	NF	1
	Plovers:
14	Great Stone Plover Esacus recurvirostris	1	NF
15	Little-ringed plover C. dubius	4	25
16	Pacific Golden Plover	NF	1
17	Kentish Plover C. alexandrinus	4	47
18	Red-wattled Lapwing V. indicus	12	16
19	White-tailed Lapwing V. leucurus	1	2
	Stilts, avocets:
20	Black-winged Stilt Himantopus himantopus	16	112
21	Pied Avocet Recurvirostra avosetta	34	422
	Snipes, curlews, sandpipers, shanks, godwits, stints:
22	Black-tailed Godwit Limosa limosa	2	2
23	Eurasian Curlew N. arquata	NF	1
24	Common Redshank T. totanus	3	25
25	Common Greenshank T. nebularia	NF	5
26	Curlew Sandpiper C. ferruginea	26	NF
27	Marsh Sandpiper T. stagnatilis	1	2
28	Green Sandpiper T. ochropus	NF	2
29	Wood Sandpiper T. glareola	5	7
30	Common Sandpiper Actitis hypoleucos	2	15
31	Little Stint C. minuta	8	110
32	Temminck’s Stint C. Temminckii	17	9
33	Ruff Philomachus pugnax	140	441
	Kingfishers:
34	White-breasted Kingfisher H. smyrnens	NF	3
	EAGLES, OSPREY, HARRIERS, FALCONS, KITES:
35	Western Marsh-Harrier Circus aeruginosus	NF	1
	WAGTAILS, PIPIT:
36	White Wagtail Motacilla alba	2	3
37	White-browed Wagtail M. maderaspatensis	NF	1
38	Grey Wagtail M. cinerea	1
	Additional species
39	Pacific Golden Plover	NF	1
40	Raptor	NF	3
41	Crested Lark	NF	5
42	Greater Coual	NF	1
43	Pintailed Snipe	5	NF
44	Yellow lapwing	1	NF
45	Undefined	NF	422
	Total count	1124	43445
	Total species no.	29	32

## Sheet: area
LULC	1972		1981		1992		2009		2019
	Area	%	Area	%	Area	%	Area	%	Area	%
Wetland	159.6	30.7	98.7	19	106.7	20.5	31.5	6.1	17.4	3.4
Salt pan	38.3	7.4	36.1	6.9	42.8	8.2	64.1	12.3	72.9	14
Salt crust	0	0	34.4	6.6	34.7	6.7	0	0	15.4	3
Vegetation	17.9	3.4	87.6	16.9	5.3	1	84.1	16.2	34.1	6.6
Aravali hills	3.5	0.7	3.3	0.6	3.3	0.6	3.2	0.6	3.2	0.6
Saline soil	64.3	12.4	49.1	9.4	90.7	17.5	118.3	22.7	112.6	21.7
Barren land	236	45.4	209.6	40.3	235.3	45.2	217.3	41.8	257.8	49.6
Settlement	0.5	0.1	1.1	0.2	1.1	0.2	1.4	0.3	6.5	1.3

## Sheet: transition matrix
	2019
1981	Aravali hills	Barren land	Saline soil	Salt crust	Salt pan	Settlement	Vegetation	Water body	Grand Total
Aravali hills	2.12	0.96	0	0	0.01	0.01	0.11	0.01	3.23
Barren land	1.02	155.46	3.54	1.04	21.26	3.25	22.57	0.55	208.69
Saline soil	0	21.67	17.86	2.96	4.47	0.04	1.97	0.1	49.08
Salt crust	0	12.11	13.87	4.33	2.99	0.1	0.95	0.08	34.43
Salt pan	0	0.89	0.32	1.92	29.21	0.33	0.96	2.41	36.04
Settlement	0.08	66.07	1.22	0.26	11.63	2.78	7.35	0.4	89.79
Wetland	0	0.7	75.84	4.86	3.3	0.02	0.16	13.87	98.74
Grand Total	3.22	257.85	112.65	15.38	72.86	6.52	34.09	17.43	520.01

## Sheet: dynamic degree
LULC classes	1972-81	1981-92	1992-09	2009-19
Wetland	-0.0423	0.0073	-0.0414	-0.0447
Salt pan	-0.0063	0.0168	0.0293	0.0136
Salt crust	0	0.0008	-0.0588	0
Vegetation	0.4338	-0.0854	0.882	-0.0595
Aravali hills	-0.0056	0.0006	-0.0011	-0.0011
Saline soil	-0.0262	0.0771	0.0178	-0.0048
Barren land	-0.0124	0.0111	-0.0045	0.0186
Settlement	0.1266	0.0043	0.0125	0.3798

## Sheet: GPS
Site specifications	Latitude	Longitude
Dadu dayal lake point	26.9185	75.1767
Well/pump	26.9194	75.1848
Well/pump	26.9045	75.1755
Tourist construction	26.8972	75.1156
Tourist construction	26.8788	75.0803
Shakambari Temple	26.9303	75.0498
Lake inside	26.9217	74.9956
Lake inside	26.9298	75.0018
Well/pump	26.9363	75.0022
Well/pump	26.9594	75.0023
Lake inside	26.962	75.0029
Lake inside	26.9605	75.0033
Nawa dumping site/Ayurveda	27.0111	75.9949
Salt processing site	27.0144	74.9925
Salt processing site	27.0311	75.0035
Salt processing site	27.0329	75.0405
Salt pakaging	27.0342	75.0496
Dumping site	26.9012	75.1878
Railyway station	26.9038	75.18
Sewage point	26.9076	75.1787
Lake	26.9112	75.1726
Lake	26.9199	75.1672
Oppo Lake	26.8997	75.1725
Construction site 1	26.9006	75.1631
Construction site 2	26.8997	75.1458
Construction site 3	26.9027	75.1274
Jhapok Kyar	26.9108	75.1208
Library	26.9124	75.1826
Oppo Tent	26.9015	75.1255
